# Supplementary material for: Epidermal Patterning Factor 2-like (McEPFL2): A Putative Candidate for the Continuous Ridge (cr) Fruit Skin Locus in Bitter Gourd (Momordica charantia L.)
Source: Genes (Basel). 2022 Jun 25;13(7):1148. doi: 10.3390/genes13071148 (PMC9316824; doi:10.3390/genes13071148)
Supplement: Supplementary file 1 [file genes-13-01148-s001.zip]

Archive with 1 entries (1 files):
- genes-1783079-supplementary.pdf
